# Supplementary material for: Molecular identification of the Danzhou chicken breed in China using DNA barcoding
Source: Mitochondrial DNA B Resour. 2019 Jul 13;4(2):2459–63. doi: 10.1080/23802359.2019.1638321 (PMC7707848; doi:10.1080/23802359.2019.1638321)
Supplement: Supplemental Material [file TMDN_A_1638321_SM7567.zip]

Archive with 1 entries (1 files):
- Supplementary File.docx
